# Supplementary material for: A Note on the Usefulness of Constrained Fourth-Order Latent Differential Equation Models in the Case of Small T
Source: Psychometrika. 2020 Dec 20;85(4):1016–27. doi: 10.1007/s11336-020-09738-x (PMC7826318; doi:10.1007/s11336-020-09738-x)
Supplement: Supplementary file 3 — Supplementary material 3 (r 22 KB) [file 11336_2020_9738_MOESM3_ESM.r]

#############################################################################################
##########           Online Resource B: Proof of Concept Simulation of             ##########
##########   multivariate SOLDE and FOLDE models with differences in Equilibrium   ##########
#############################################################################################
# This is the Online Supplementary Material to the manuscript entitled 
# "A Note on the Usefulness of Constrained Fourth Order Latent Differential 
# Equation Models in the Case of Small T"
# submitted to Psychometrika

folder.main <- file.path( "personal-directory" )

# multicore usage
Sys.setenv(OMP_NUM_THREADS=parallel::detectCores()) 
library(OpenMx)

# load packages
library('OpenMx')

mxOption(NULL, 'Number of Threads', parallel::detectCores()) 
mxOption(NULL, 'Default optimizer', 'NPSOL')


library('deSolve')

source(file=file.path(folder.main, "OnlineResourceB_functions.R") )


# create folders 
if( !dir.exists( file.path( folder.main, "data" ) ) ) 
  dir.create(file.path( folder.main, "data" ), recursive=TRUE )
if( !dir.exists( file.path( folder.main, "modelres" ) ) ) 
  dir.create(file.path( folder.main, "modelres" ), recursive=TRUE )


Nrep <- 400


SOLDEres <- FOLDEres <- matrix(NA, nrow=Nrep, ncol=6 ) 
dimnames(SOLDEres) <- dimnames(FOLDEres) <- list( NULL, c("nrep", "eta" , "zeta", 
                                                          "etatrue", "zetatrue", "statuscode")  )


# ---------------------------------------------
# Parameters for simulation.
N <- 41 # number of subjects
Tp <- 56 # number of time points

eta <-   -0.01
zeta <-  -0.03
embedD <-  6
theTau <-  1
deltaT <-  1
dynError <- 0
numIndicators <- 10
tSNR <- 1 # SNR
sdInt <- 0.5 # SD individual equilibria 
mInt <- 1 # mean individual equilibria

totalSamples <- Tp +  100
totalInterval <- totalSamples * deltaT
theTimes  <- seq(0, totalInterval, length=totalSamples)  


#####################################################################
# ++++++++++++++++++++++++++ replications  +++++++++++++++++++++++++++
start.time <- Sys.time()

for (r in 1:Nrep){  # r=1
  
nr.str <- formatC( r, format="fg", width=nchar(as.character(Nrep)), flag=0 )

tOscDataXall <- data.frame(NULL)

for(tID in 1:N) {  # N=tID=1

# Simulate DLO
parms <- c(eta, zeta, dynError)
tOffsets <- c(1:Tp)
fstart <- c(f0 = rnorm(1, mean=0, sd=2), f1 = 0) 
out1 <- as.data.frame(lsoda(fstart, theTimes, DLOmodel, parms))[tOffsets,]

randInt <-  rnorm(1, mean=mInt, sd=sdInt) # individual equilibrium

# generate multiple time series 
tSD <- sqrt(var(c(out1$f0)))
tESD <- 1 / tSNR
tOscDataX1 <- ( 1	  * out1$f0/tSD + rnorm(Tp, mean=0, sd= 0.3 * tESD)) + randInt   # LD 1     SDerr   0.6  .5  1	  0.4
tOscDataX2 <- ( 0.9 * out1$f0/tSD + rnorm(Tp, mean=0, sd= 0.4 * tESD)) + randInt   # LD 0.5   SDerr   0.3  .6  0.9	0.5
tOscDataX3 <- ( 0.8 * out1$f0/tSD + rnorm(Tp, mean=0, sd= 0.5 * tESD)) + randInt   # LD 0.8   SDerr   0.4  .7  0.8	0.6
tOscDataX4 <- ( 0.7 * out1$f0/tSD + rnorm(Tp, mean=0, sd= 0.6 * tESD)) + randInt   # LD 0.8   SDerr   0.5  .8  0.7	0.7
tOscDataX5 <- ( 0.6 * out1$f0/tSD + rnorm(Tp, mean=0, sd= 0.7 * tESD)) + randInt   # LD 1.0   SDerr   0.5  .5  0.6	0.8
tOscDataX6 <- ( 0.6 * out1$f0/tSD + rnorm(Tp, mean=0, sd= 0.3 * tESD)) + randInt   # LD 1.0   SDerr   0.5  .6  0.6	0.4
tOscDataX7 <- ( 0.7 * out1$f0/tSD + rnorm(Tp, mean=0, sd= 0.4 * tESD)) + randInt   # LD 1.8   SDerr   0.4  .7  0.7	0.5
tOscDataX8 <- ( 0.8 * out1$f0/tSD + rnorm(Tp, mean=0, sd= 0.5 * tESD)) + randInt   # LD 2.3   SDerr   0.3  .8  0.8	0.6
tOscDataX9 <- ( 0.9 * out1$f0/tSD + rnorm(Tp, mean=0, sd= 0.6 * tESD)) + randInt   # LD 2.4   SDerr   0.4  .5  0.9	0.7
tOscDataX10 <-( 1	  * out1$f0/tSD + rnorm(Tp, mean=0, sd= 0.7 * tESD)) + randInt   # LD 2.6   SDerr   0.7  .6  1	  0.8


tOscDataXall.temp <- data.frame(cbind(tOscDataX1,tOscDataX2,tOscDataX3,tOscDataX4,tOscDataX5,
                                      tOscDataX6,tOscDataX7,tOscDataX8,tOscDataX9,tOscDataX10))
colnames(tOscDataXall.temp) <- c( paste0("x",1:numIndicators)  )
tOscDataXall.temp$ID <- tID

tOscDataXall <- rbind(tOscDataXall, tOscDataXall.temp)
tOscDataXall.temp <- NULL
}

save( list=c( 'tOscDataXall','myseed', 'RItrue' ), file=file.path( folder.main, "data", paste0("data_proof_of_concept_LDEmv_rep",nr.str , ".Rdata" ) ) )


# Time-delay embed the data
tEmbedded <- cbind( gllaEmbed( tOscDataXall[,1], embed=embedD, tau=theTau, label="P", groupby=as.numeric(tOscDataXall$ID), idColumn=TRUE ),  
                    gllaEmbed( tOscDataXall[,2], embed=embedD, tau=theTau, label="Q", groupby=as.numeric(tOscDataXall$ID), idColumn=FALSE ),
                    gllaEmbed( tOscDataXall[,3], embed=embedD, tau=theTau, label="R", groupby=as.numeric(tOscDataXall$ID), idColumn=FALSE ),
                    gllaEmbed( tOscDataXall[,4], embed=embedD, tau=theTau, label="S", groupby=as.numeric(tOscDataXall$ID), idColumn=FALSE ),
                    gllaEmbed( tOscDataXall[,5], embed=embedD, tau=theTau, label="T", groupby=as.numeric(tOscDataXall$ID), idColumn=FALSE ),
                    gllaEmbed( tOscDataXall[,6], embed=embedD, tau=theTau, label="V", groupby=as.numeric(tOscDataXall$ID), idColumn=FALSE ),
                    gllaEmbed( tOscDataXall[,7], embed=embedD, tau=theTau, label="W", groupby=as.numeric(tOscDataXall$ID), idColumn=FALSE ),
                    gllaEmbed( tOscDataXall[,8], embed=embedD, tau=theTau, label="X", groupby=as.numeric(tOscDataXall$ID), idColumn=FALSE ),
                    gllaEmbed( tOscDataXall[,9], embed=embedD, tau=theTau, label="Y", groupby=as.numeric(tOscDataXall$ID), idColumn=FALSE ),
                    gllaEmbed( tOscDataXall[,10], embed=embedD, tau=theTau,label="Z", groupby=as.numeric(tOscDataXall$ID), idColumn=FALSE )
)


#################################################################################
#################################  SOLDE Model  #################################
#################################################################################
L1 <- rep(1,embedD)
L2 <- c(1:embedD)*theTau*deltaT-mean(c(1:embedD)*theTau*deltaT)
L3 <-  (L2^2)/2
LMatrix <- cbind(L1,L2,L3)

LGC1 <- rep( 1, embedD*numIndicators )
LGCMatrix <- rbind(LGC1)

manifestVars <- dimnames(tEmbedded)[[2]][-1]


############################################################################
################## SOLDE

SOLDEmodel <- mxModel(paste0("SOLDE_rep_", nr.str ),
                      mxMatrix("Full", nrow=length(unique(tEmbedded[,"ID"])), ncol=1,
                               values=1,
                               free=TRUE, 
                               byrow=TRUE,
                               dimnames=list( NULL, c("randInt") ),
                               name="Rand"
                      ),
                      # Create mxAlgebra to select an individual's row in the Rand matrix
                      # using the definition variable "ID"
                      mxAlgebra(Rand[data.ID,], name="RandRow"), 
                      mxMatrix("Full", numIndicators, 1,
                               values= c(1, rep(.7, numIndicators-1  ) ), 
                               free=c(FALSE, rep(TRUE, (numIndicators-1) ) ), 
                               labels=paste0("L", 1:numIndicators),
                               name="LFree", 
                               byrow=TRUE
                      ),
                      mxMatrix("Full",  
                               values=LMatrix, 
                               free=FALSE, 
                               name="LFixed", 
                               byrow=TRUE
                      ),
                      mxAlgebra(LFree %x% LFixed, name="L"),
                      mxMatrix("Full", 3, 3, 
                               values=c(0,  0, 0,
                                        0,  0, 0,
                                        -.2,-.2, 0), 
                               labels=c(NA,  NA, NA,
                                        NA,  NA, NA,
                                        "eta","zeta", NA), 
                               free=c(FALSE,FALSE,FALSE,
                                      FALSE,FALSE,FALSE,
                                      TRUE, TRUE,FALSE), 
                               name="A", 
                               byrow=TRUE
                      ),
                      mxMatrix("Symm", 3, 3,
                               values=c(  .5,
                                          -0.1, .3,
                                           0,    0, .3), 
                               free=c( TRUE,
                                       TRUE,  TRUE,
                                       FALSE, FALSE, TRUE), 
                               labels=c("Vf",
                                        "Cfdf", "Vdf",
                                        NA, NA, "Vd2f"), 
                               name="S", 
                               byrow=TRUE,
                               lbound=c(0.00000001,
                                        NA, 0.00000001,
                                        NA, NA, 0.00000001)
                      ),
                      # residuals in the measurement part of the model
                      mxMatrix("Diag", embedD*numIndicators, embedD*numIndicators, 
                               values=.2, 
                               free=TRUE,
                               labels=rep( paste0("u",1:numIndicators), each=embedD  ),
                               name="U",
                               lbound=0.000001
                      ),
                      mxMatrix("Iden", 3, name="I"),
                      mxAlgebra(L %*% solve(I-A) %*% S %*% t(solve(I-A)) %*% t(L) + U, 
                                name="R", 
                                dimnames = list(manifestVars, manifestVars)
                      ),
                      
                      # estimate individual-specific means (equilibria) for each individual
                      mxMatrix("Full", nrow=1, ncol=1,
                               values=0, free=FALSE, labels=c("RandRow[1,1]"), name="Mu"
                      ),
                      # K matrix 
                      mxMatrix("Full", values=LGCMatrix, name="K"),
                      # model-expected means of each data row.
                      mxAlgebra(Mu %*% K, 
                                dimnames=list(NULL, manifestVars), name="M"
                      ),
                      # expectation and maximum likelihood fit function
                      mxExpectationNormal(covariance="R", means="M"),
                      mxFitFunctionML(vector=FALSE),
                      #-------------------------------
                      mxData(tEmbedded, type="raw")
)

# fit LDE model 
SOLDEmodelFit <- mxRun(SOLDEmodel)

if (SOLDEmodelFit$output$status$code > 0 ){
  SOLDEmodelFit2 <- mxTryHard(SOLDEmodelFit,extraTries = 5, greenOK=F, maxMajorIter=5000, showInits=F)
  SOLDEmodelFit <- SOLDEmodelFit2
  }

save( SOLDEmodelFit, file=file.path( folder.main, "modelres", paste0("SOLDE_proof_of_concept_LDEmv_rep",nr.str , ".Rdata" ) ) )


if (SOLDEmodelFit$output$status$code != 0 ){
  est.eta <- est.zeta <- NA
}else{
  modsum <- summary(SOLDEmodelFit)$parameters
  est.eta <- modsum[which(modsum$name == "eta"),"Estimate"]
  est.zeta <- modsum[which(modsum$name == "zeta"),"Estimate"]
}

SOLDEres[r,1] <- r
SOLDEres[r,2 ] <- est.eta 
SOLDEres[r,3] <- est.zeta
SOLDEres[r,4 ] <- eta
SOLDEres[r,5 ] <- zeta
SOLDEres[r,6 ] <- statuscode

modsum <- NULL


#################################################################################
#################################  FOLDE Model  #################################
#################################################################################
L1 <- rep(1,embedD)
L2 <- c(1:embedD)*theTau*deltaT-mean(c(1:embedD)*theTau*deltaT)
L3 <- (L2^2)/2
L4 <- (L2^3)/6
L5 <- (L2^4)/24
LMatrix <- cbind(L1,L2,L3,L4,L5)

LGC1 <- rep( 1, embedD*numIndicators )
LGCMatrix <- rbind(LGC1)


# Create FOLDE
FOLDEmodel <- mxModel(paste0("FOLDE_rep_", nr.str),
                      mxMatrix("Full", nrow=length(unique(tEmbedded[,"ID"])), ncol=1,
                               values=c(1),
                               free=TRUE, 
                               byrow=TRUE,
                               dimnames=list( NULL, c("randInt") ),
                               name="Rand"
                      ),
                      # Create mxAlgebra to select an individual's row in the Rand matrix
                      # using the definition variable "ID"
                      mxAlgebra(Rand[data.ID,], name="RandRow"), 
                      
                      mxMatrix("Full", numIndicators, 1,
                               values=c(1, rep(.7, (numIndicators-1)) ), 
                               free=c(FALSE, rep(TRUE, (numIndicators-1) ) ), 
                               labels=c(NA, paste0("LD", 2:numIndicators)),
                               name="LFree", 
                               byrow=TRUE
                      ),
                      mxMatrix("Full",  
                               values=LMatrix, 
                               free=FALSE, 
                               name="LFixed", 
                               byrow=TRUE
                      ),
                      mxAlgebra(LFree %x% LFixed, name="L"),
                      mxMatrix("Full", 5, 5,
                               values=c( 0, 0, 0, 0, 0,
                                         0, 0, 0, 0, 0,
                                         -.2,-.2, 0, 0, 0,
                                         0,-.2,-.2, 0, 0,
                                         0, 0,-.2,-.2, 0),
                               labels=c( NA, NA, NA, NA, NA,
                                         NA, NA, NA, NA, NA,
                                         "eta","zeta", NA, NA, NA,
                                         NA, "eta","zeta", NA, NA,
                                         NA, NA, "eta","zeta", NA),
                               free=c(FALSE,FALSE,FALSE,FALSE,FALSE,
                                      FALSE,FALSE,FALSE,FALSE,FALSE,
                                      TRUE, TRUE,FALSE,FALSE,FALSE,
                                      FALSE, TRUE, TRUE,FALSE,FALSE,
                                      FALSE,FALSE, TRUE, TRUE,FALSE),
                               name="A",
                               byrow=TRUE ),
                      mxMatrix("Symm", 5, 5,
                               values=c( .5,
                                         -.1,.3,
                                         0, 0, .3,
                                         0, 0, 0, .3,
                                         0, 0, 0, 0, .3),
                               free=c( TRUE,
                                       TRUE, TRUE,
                                       FALSE, FALSE, TRUE,
                                       FALSE, FALSE, FALSE, TRUE,
                                       FALSE, FALSE, FALSE, FALSE, TRUE),
                               labels=c("Vf",
                                        "Cfdf", "Vdf",
                                        NA, NA, "Vd2f",
                                        "Cfd3f", NA, NA, "Vd3f",
                                        "Cfd4f", "Cdfd4f", NA, NA, "Vd4f"),
                               name="S",
                               byrow=TRUE,
                               lbound=c(0.00000001,
                                        NA, 0.00000001,
                                        NA, NA, 0.00000001,
                                        NA, NA, NA, 0.00000001,
                                        NA, NA, NA, NA, 0.00000001)
                      ),
                      mxMatrix("Diag", embedD*numIndicators, embedD*numIndicators, 
                               values=.2, 
                               free=TRUE,
                               labels=rep( paste0("u",1:numIndicators), each=embedD  ),
                               name="U",
                               lbound=0.000001
                      ),
                      mxMatrix("Iden", 5, name="I"),
                      mxAlgebra(L %*% solve(I-A) %*% S %*% t(solve(I-A)) %*% t(L) + U, 
                                name="R", 
                                dimnames = list(manifestVars, manifestVars)
                      ),
                      # estimate individual-specific means (equilibria) for each individual
                      mxMatrix("Full", nrow=1, ncol=1,
                               values=0, free=FALSE, labels=c("RandRow[1,1]"), name="Mu"
                      ),
                      # K matrix
                      mxMatrix("Full", values=LGCMatrix, name="K"),
                      # model-expected means of each data row
                      mxAlgebra(Mu %*% K, 
                                dimnames=list(NULL, manifestVars), name="M"
                      ),
                      # expectation and maximum likelihood fit function
                      mxExpectationNormal(covariance="R", means="M"),
                      mxFitFunctionML(vector=FALSE),
                      #-------------------------------
                      mxData(tEmbedded, type="raw")
)

# Fit LDE model
FOLDEmodelFit <- mxRun(FOLDEmodel)

if (FOLDEmodelFit$output$status$code > 0 ){
  FOLDEmodelFit2 <- mxTryHard(FOLDEmodelFit,extraTries = 5, greenOK=F, maxMajorIter=5000, 
                             showInits=F)
  FOLDEmodelFit <- FOLDEmodelFit2
}

save( FOLDEmodelFit, file=file.path( folder.main, "modelres", 
                                     paste0("FOLDE_proof_of_concept_LDEmv_rep",nr.str , ".Rdata" ) ) )

if (FOLDEmodelFit$output$status$code != 0 ){
  est.eta <- est.zeta <- NA
}else{
  modsum <- summary(FOLDEmodelFit)$parameters
  est.eta <- modsum[which(modsum$name == "eta"),"Estimate"]
  est.zeta <- modsum[which(modsum$name == "zeta"),"Estimate"]
}

FOLDEres[r,1] <- r
FOLDEres[r,2 ] <- est.eta 
FOLDEres[r,3] <- est.zeta
FOLDEres[r,4 ] <- eta
FOLDEres[r,5 ] <- zeta
FOLDEres[r,6 ] <- statuscode

modsum <- NULL

save( SOLDEres, file=file.path( folder.main, paste0( "modelresSOLDE" , ".Rdata" ) ) )
save( FOLDEres, file=file.path( folder.main, paste0( "modelresFOLDE" , ".Rdata" ) ) )

run.time <- (Sys.time() - start.time)
print(paste("runtime after", r, "replications:", round(run.time, 3) ) )

gc()

}


######################################################################################################
######################################################################################################

load(file=file.path( folder.main, paste0( "modelresSOLDE" , ".Rdata" ) )) 
load(file=file.path( folder.main, paste0( "modelresFOLDE" , ".Rdata" ) )) 


Nrep=400

################# converged replications   ################# 
conv.pct.2nd <- length(which(SOLDEres[,"statuscode"]==0) )/Nrep*100
conv.pct.4th <- length(which(FOLDEres[,"statuscode"]==0) )/Nrep*100


################ keep only converged replications #################
SOLDEres <- SOLDEres[which(SOLDEres$statuscode==0), ]
FOLDEres <- FOLDEres[which(FOLDEres$statuscode==0), ]

###################### eta ##################
bias.eta.2nd <- round(mean( SOLDEres[,"eta"]-SOLDEres[,"etatrue"],  na.rm=T) , 5)
bias.eta.4th <- round(mean( FOLDEres[,"eta"]-FOLDEres[,"etatrue"],  na.rm=T) , 5)

bias.rel.pct.eta.2nd <- round(mean( ((SOLDEres[,"eta"]-SOLDEres[,"etatrue"])/SOLDEres[,"eta"])*100,  na.rm=T) , 5)
bias.rel.pct.eta.4th <- round(mean( ((FOLDEres[,"eta"]-FOLDEres[,"etatrue"])/FOLDEres[,"eta"])*100,  na.rm=T) , 5)

sd.eta.2nd <- round(sd( SOLDEres[,"eta"] ,  na.rm=T) , 5)
sd.eta.4th <- round(sd( FOLDEres[,"eta"] ,  na.rm=T) , 5)

mse.eta.2nd <- round(mean( (SOLDEres[,"eta"]-SOLDEres[,"etatrue"])^2,  na.rm=T) , 5)
mse.eta.4th <- round(mean( (FOLDEres[,"eta"]-FOLDEres[,"etatrue"])^2,  na.rm=T) , 5)

rmse.eta.2nd <- round(sqrt(mean( (SOLDEres[,"eta"]-SOLDEres[,"etatrue"])^2,  na.rm=T) ) , 5)
rmse.eta.4th <- round(sqrt(mean( (FOLDEres[,"eta"]-FOLDEres[,"etatrue"])^2,  na.rm=T) ) , 5)


###################### zeta ##################
bias.zeta.2nd <- round(mean( SOLDEres[,"zeta"]-SOLDEres[,"zetatrue"],  na.rm=T) , 5)
bias.zeta.4th <- round(mean( FOLDEres[,"zeta"]-FOLDEres[,"zetatrue"],  na.rm=T) , 5)

bias.rel.pct.zeta.2nd <- round(mean( ((SOLDEres[,"zeta"]-SOLDEres[,"zetatrue"])/SOLDEres[,"zeta"])*100,  na.rm=T) , 5)
bias.rel.pct.zeta.4th <- round(mean( ((FOLDEres[,"zeta"]-FOLDEres[,"zetatrue"])/FOLDEres[,"zeta"])*100,  na.rm=T) , 5)

sd.zeta.2nd <- round(sd( SOLDEres[,"zeta"] ,  na.rm=T) , 5)
sd.zeta.4th <- round(sd( FOLDEres[,"zeta"] ,  na.rm=T) , 5)

mse.zeta.2nd <- round(mean( (SOLDEres[,"zeta"]-SOLDEres[,"zetatrue"])^2,  na.rm=T) , 5)
mse.zeta.4th <- round(mean( (FOLDEres[,"zeta"]-FOLDEres[,"zetatrue"])^2,  na.rm=T) , 5)

rmse.zeta.2nd <- round(sqrt( mean( (SOLDEres[,"zeta"]-SOLDEres[,"zetatrue"])^2,  na.rm=T) ), 5)
rmse.zeta.4th <- round(sqrt( mean( (FOLDEres[,"zeta"]-FOLDEres[,"zetatrue"])^2,  na.rm=T) ), 5)


###############  DLO parameter correlations  ###############
cor( SOLDEres[,"eta"], SOLDEres[, "zeta"], use="complete.obs")
#[1] 0.5749818
cor( FOLDEres[,"eta"], FOLDEres[, "zeta"], use="complete.obs")
#[1] -0.4616361

###################################################################################
###########################   prepare results table   ####################### 

Outcome <- c("Convergence (\\%)", "$\\mathrm{relative \\ bias}_{\\eta} \\ (\\%)$", "$\\mathrm{relative \\ bias}_{\\zeta} \\ (\\%)$", 
             "$SD_{\\eta}$", "$SD_{\\zeta}$", "$RMSE_{\\eta}$", "$RMSE_{\\zeta}$")
SOLDE <- c(conv.pct.2nd, bias.rel.pct.eta.2nd, bias.rel.pct.zeta.2nd,sd.eta.2nd, sd.zeta.2nd, rmse.eta.2nd, rmse.zeta.2nd  )
FOLDE <- c(conv.pct.4th, bias.rel.pct.eta.4th, bias.rel.pct.zeta.4th,sd.eta.4th, sd.zeta.4th, rmse.eta.4th, rmse.zeta.4th  )

# results table
res <- data.frame(cbind(Outcome,SOLDE,FOLDE))


##################################################################################
######################### Export to Latex

xtab.res <- xtable::xtable(res, type = "latex", caption="Simulation Results", 
                              label="tab:simres", 
                              digits=c(0,0,3,3 ),
                              display= c(rep("f",4),rep("s", 0)  )
                              , align="rL{4.5cm}R{2.5cm}R{2.5cm}"
)


print(xtab.res, booktabs=T, # display="fg", 
      tabular.environment='tabularx',  width="\\textwidth",
      format.args=list(big.mark = ",", decimal.mark ="."),
      caption.placement="top",  sanitize.text.function = function(x) { x },
      file = file.path(folder.main, paste0("results_sim", ".tex")) , include.rownames=FALSE, 
      include.colnames=T,
      hline.after = c(-1,0,nrow(res) )
      # ,  add.to.row = addtorow
)

##########################################################################
