# Supplementary material for: A Note on the Usefulness of Constrained Fourth-Order Latent Differential Equation Models in the Case of Small T
Source: Psychometrika. 2020 Dec 20;85(4):1016–27. doi: 10.1007/s11336-020-09738-x (PMC7826318; doi:10.1007/s11336-020-09738-x)
Supplement: Supplementary file 4 — Supplementary material 4 (r 3 KB) [file 11336_2020_9738_MOESM4_ESM.r]

#############################################################################################
##########   Online Resource B: Functions for Proof of Concept Simulation 
# This is the Online Supplementary Material to the manuscript entitled 
# "A Note on the Usefulness of Constrained Fourth Order Latent Differential 
# Equation Models in the Case of Small T"
# submitted to Psychometrika

#---------------------------------------------------------
# the gllaEmbed function is taken from the online supplements to
# Boker, S. M., Staples, A., & Hu, Y. (2016). Dynamics of change and changes
# in dynamics. Journal of Person-Oriented Research, 2(1–2), 34–55. doi:
# 10.17505/jpor.2016.05
#
# gllaEmbed -- Creates a time-delay embedding of a variable 
#              given a vector and an optional grouping variable
#              Requires equal interval occasion data ordered by occasion.
#              If multiple individuals, use the ID vector as "groupby"
#
#
# Input:      x -- vector to embed
#         embed -- Embedding dimension (2 creates an N by 2 embedded matrix)
#           tau -- rows by which to shift x to create each time delay column 
#       groupby -- grouping vector
#         label -- variable label for the columns
#      idColumn -- if TRUE, return ID values in column 1
#                  if FALSE, return the embedding columns only.
#
# Returns:  An embedded matrix where column 1 has the ID values, and the
#           remaining columns are time delay embedded according to the arguments.

gllaEmbed <- function(x, embed=2, tau=1, groupby=NA, label="x", idColumn=TRUE) {
    
    minLen <- (tau + 1 + ((embed - 2) * tau))
    if (!is.vector(groupby) | length(groupby[!is.na(groupby[])])<1) {
        groupby <- rep(1,length(x))
    }
    x <- x[!is.na(groupby[])]
    groupby <- groupby[!is.na(groupby[])]
    if (embed < 2 | is.na(embed) | tau < 1 | is.na(tau) | 
        !is.vector(x) | length(x) < minLen)
        return(NA)
    if (length(groupby) != length(x))
        return(NA)
    embeddedMatrix <- matrix(NA, length(x) + (embed*tau), embed+1)
    colNames <- c("ID", paste(label, "0", sep=""))
    for (j in 2:embed) {
        colNames <- c(colNames, paste(label, (j-1)*tau, sep=""))
    }
    dimnames(embeddedMatrix) <- list(NULL, colNames)
    tRow <- 1
    for (i in unique(groupby)) {
        tx <- x[groupby==i]
        if (length(tx) < minLen)
            next
        tLen <- length(tx) - minLen
        embeddedMatrix[tRow:(tRow+tLen), 1] <- i
        for (j in 1:embed) {
            k <- 1 + ((j-1)*tau)
            embeddedMatrix[tRow:(tRow+tLen), j+1] <- tx[k:(k+tLen)]
        }
        tRow <- tRow + tLen + 1
    }
    if (idColumn==TRUE) {
        return(embeddedMatrix[1:(tRow-1),])
    }
    return(embeddedMatrix[1:(tRow-1), 2:(embed+1)])
}


#---------------------------------------------------------
# the DLOmodel function is taken from the online supplements to
# Boker, S. M., Moulder, R. G., & Sjobeck, G. R.  (2020). Constrained Fourth Order 
# Latent Differential Equation Reduces Parameter Estimation Bias for Damped Linear 
# Oscillator Models, Structural Equation Modeling: A Multidisciplinary Journal, 27(2), 
# 202-218. doi:10.1080/10705511.2019.1641816
#
# Damped linear oscillator 
DLOmodel <- function(t, prevState, parms) {
  x <- prevState[1] # x[t]
  y <- prevState[2] # dx[t]
  
  with(as.list(parms), 
       {
         dx <- y
         dy <- parms[1]*x + parms[2]*y + parms[3]*rnorm(1,mean=0,sd=1)
         res<-c(dx,dy)
         list(res)
       }
  )
}
