# Supplementary material for: A Note on the Usefulness of Constrained Fourth-Order Latent Differential Equation Models in the Case of Small T
Source: Psychometrika. 2020 Dec 20;85(4):1016–27. doi: 10.1007/s11336-020-09738-x (PMC7826318; doi:10.1007/s11336-020-09738-x)
Supplement: Supplementary file 5 — Supplementary material 5 (r 13 KB) [file 11336_2020_9738_MOESM5_ESM.r]

####################################################################################
# Online Resource C: Function to fit SOLDE and FOLDE models
#
# This is the Online Supplementary Material to the manuscript entitled 
# "A Note on the Usefulness of Constrained Fourth-Order Latent Differential 
# Equation Models in the Case of Small T"
# submitted to Psychometrika


estLDEmodelmv <- function(modname="LDE_model", 
 model = 'LDErandint2nd', # for SOLDE, use 'LDErandint4th' for FOLDE
 dataset, # time-delay embedded data set, with person identifier named "ID"
 greenok=FALSE, # option in the function mxtryhard()
 embedD=5, theTau=1, deltaT=1.0, # time-delay embedding information
 extratries=30, 
 numIndicators=1 # number of observable indicators
 ){ 

  # check whether packages are loaded
  Packages <- c('OpenMx', 'deSolve')
  notloadedPackages <-  Packages[ sapply( Packages, function (x){!is.element(paste0('package:',x), search() )}) ] # find out (not) loaded Packages
  lapply(notloadedPackages, require, character.only = TRUE)
  if ( options()$mxOption$'Default optimizer'!='NPSOL'){
    mxOption(NULL, "Default optimizer", 'NPSOL')
    mxOption(NULL, 'Number of Threads', parallel::detectCores())
  }
  
  # Create dataframe for LDE Estimation
  embedCols <- dim(dataset)[2]
  ldeFrame <- data.frame(dataset)
  
  # The names of the embedded variables
  embeddedVars <- manifestVars <- dimnames(dataset)[[2]][2:embedCols]
  numManifestVars <- length(manifestVars)
  # number of subjects
  numSubjects <- length(unique(dataset[,"ID"]))
  
  # Create the fixed LGC loading matrix for intercept-only estimation
  LGC1 <- rep( 1, embedD*numIndicators )
  LGCMatrix <- rbind(LGC1)
  
  
  if (model == 'LDErandint2nd') { 
    
    # -----------------------------------------------------------------------------------
    ############   Create a Random Intercepts 2nd order LDE model (SOLDE)   ############
    # -----------------------------------------------------------------------------------
    latentVars <- c("f", "df", "d2f")  # names of the latent derivative variables
    numLatentVars <- length(latentVars)
    numTotalVars <- numManifestVars + numLatentVars
    
    # fixed SOLDE loading matrix
    L1 <- rep(1,embedD)
    L2 <- c(1:embedD)*theTau*deltaT-mean(c(1:embedD)*theTau*deltaT)
    L3 <-  (L2^2)/2
    LMatrix <- cbind(L1,L2,L3)

    mymodel <- mxModel(modname,
                       # The Rand matrix holds one row for each indexID and one column which  
                       # holds each individual's mean equilibrium value
                       mxMatrix("Full", nrow=numSubjects, ncol=1,
                                values=c(-.2),
                                free=TRUE, 
                                byrow=TRUE,
                                dimnames=list( NULL, c("randInt") ),
                                name="Rand"
                       ),
                       # mxAlgebra that will select an individual's row in the Rand matrix
                       mxAlgebra(Rand[data.ID,], name="RandRow"),    
                       # A matrix that has eta and zeta as free parameters
                       mxMatrix("Full", nrow=numLatentVars, ncol=numLatentVars, 
                                values=c(  0,  0, 0,
                                           0,  0, 0,
                                           -.2,-.1, 0), 
                                labels=c(  NA,  NA, NA,
                                           NA,  NA, NA,
                                           "eta","zeta", NA), 
                                free=c(FALSE,FALSE,FALSE,
                                       FALSE,FALSE,FALSE,
                                       TRUE, TRUE,FALSE), 
                                byrow=TRUE,
                                name="A"
                       ),
                       # S matrix contains the free variances and is bound to be positive
                       mxMatrix("Symm", nrow=numLatentVars, ncol=numLatentVars,
                                values=c(.6,
                                         0,.4,
                                         0, 0,.2),
                                free=c(TRUE,
                                       TRUE,TRUE,
                                       FALSE,FALSE,TRUE),
                                labels=c("Vf",
                                         "Cfdf", "Vdf",
                                         NA,NA, "Vd2f"), 
                                lbound=c(0.00000001,
                                         NA, 0.00000001,
                                         NA, NA, 0.00000001),
                                byrow=TRUE,
                                name="S" 
                       ),
                       # U matrix is diagonal and bound to be positive.
                       mxMatrix("Diag", embedD*numIndicators, embedD*numIndicators, 
                                values=.8, 
                                free=TRUE, 
                                labels=rep( paste0("u",1:numIndicators), each=embedD  ), 
                                name="U",
                                lbound=0.000001
                       ),
                       # identity matrix
                       mxMatrix("Iden", nrow=numLatentVars, name="I"),
                       # L matrix based on the previously defined matrix
                       mxMatrix("Full", numIndicators, 1,
                                values=c(1, rep(0.2, (numIndicators-1)  )), 
                                free=c(FALSE, rep(TRUE, (numIndicators-1)  )), 
                                labels=c(paste0("LD", 1:numIndicators  )),
                                name="LFree", 
                                byrow=TRUE
                       ),
                       mxMatrix("Full",  
                                values=LMatrix, 
                                free=FALSE, 
                                name="LFixed", 
                                byrow=TRUE
                       ),
                       mxAlgebra(LFree %x% LFixed, name="L"),
                       # model-expected covariance, cov(f,f).
                       mxAlgebra(L %*% solve(I-A) %*% S %*% t(solve(I-A)) %*% t(L) + U, 
                                 dimnames = list(manifestVars, manifestVars),
                                 name="R" 
                       ),
                       # K matrix based on the previously defined fixed LGC matrix
                       mxMatrix("Full", values=LGCMatrix, name="K"),
                       # means matrix to estimate a mean (equilibrium) for each subject
                       mxMatrix("Full", nrow=1, ncol=1,
                                values=0, free=FALSE, labels=c("RandRow[1,1]"), name="Mu"
                       ),
                       # model-expected means
                       mxAlgebra(Mu %*% K, 
                                 dimnames=list(NULL, manifestVars), name="M"
                       ),
                       mxExpectationNormal(covariance="R", means="M"),
                       mxFitFunctionML(vector=FALSE),
                       mxData(ldeFrame, type="raw")
    )

  }
  
  if (model == 'LDErandint4th') { 
    
    # -----------------------------------------------------------------------------------
    ############   Create a Random Intercepts 4th order LDE model (FOLDE)   ############
    # -----------------------------------------------------------------------------------
    latentVars <- c("f", "df", "d2f", "d3f", "d4f")  # names of the latent derivative variables
    numLatentVars <- length(latentVars)
    numTotalVars <- numManifestVars + numLatentVars
    
    # fixed 4th order LDE loading matrix
    L1 <- rep(1,embedD)
    L2 <- c(1:embedD)*theTau*deltaT-mean(c(1:embedD)*theTau*deltaT)
    L3 <- (L2^2)/2
    L4 <- (L2^3)/6
    L5 <- (L2^4)/24
    LMatrix4o <- cbind(L1,L2,L3,L4,L5)

    
    mymodel <- mxModel(name= modname,
                       mxMatrix("Full", nrow=numSubjects, ncol=1,
                                values=c(-.2),
                                free=TRUE, 
                                byrow=TRUE,
                                dimnames=list(NULL, c("randInt")),
                                name="Rand"
                       ),
                       mxAlgebra(Rand[data.ID,], name="RandRow") ,
                       # A matrix with eta and zeta as two free parameters
                       mxMatrix("Full", 5, 5,
                                values=c( 0, 0, 0, 0, 0,
                                          0, 0, 0, 0, 0,
                                          -.2,-.2, 0, 0, 0,
                                          0,-.2,-.2, 0, 0,
                                          0, 0,-.2,-.2, 0),
                                labels=c( NA, NA, NA, NA, NA,
                                          NA, NA, NA, NA, NA,
                                          "eta","zeta", NA, NA, NA,
                                          NA, "eta","zeta", NA, NA,
                                          NA, NA, "eta","zeta", NA),
                                free=c(FALSE,FALSE,FALSE,FALSE,FALSE,
                                       FALSE,FALSE,FALSE,FALSE,FALSE,
                                       TRUE, TRUE,FALSE,FALSE,FALSE,
                                       FALSE, TRUE, TRUE,FALSE,FALSE,
                                       FALSE,FALSE, TRUE, TRUE,FALSE),
                                name="A",
                                byrow=TRUE ),
                       mxMatrix("Symm", 5, 5,
                                values=c( .8,
                                          .1, .8,
                                          0, 0, .8,
                                          0, 0, 0, .8,
                                          0, 0, 0, 0, .8),
                                free=c( TRUE,
                                        TRUE, TRUE,
                                        FALSE, FALSE, TRUE,
                                        FALSE, FALSE, FALSE, TRUE,
                                        FALSE, FALSE, FALSE, FALSE, TRUE),
                                labels=c("Vf",
                                         "Cfdf", "Vdf",
                                         NA, NA, "Vd2f",
                                         "Cfd3f", NA, NA, "Vd3f",
                                         "Cfd4f", "Cdfd4f", NA, NA, "Vd4f"),
                                name="S",
                                byrow=TRUE,
                                lbound=c(0.00000001,
                                         NA, 0.00000001,
                                         NA, NA, 0.00000001,
                                         NA, NA, NA, 0.00000001,
                                         NA, NA, NA, NA, 0.00000001)
                       ),
                       # U matrix (diagonal and bound to be positive)
                       mxMatrix("Diag", embedD*numIndicators, embedD*numIndicators, 
                                values=.8, 
                                free=TRUE, 
                                labels=rep( paste0("u",1:numIndicators), each=embedD  ), 
                                name="U",
                                lbound=0.000001
                       ),
                       # L matrix based on the previously defined matrix
                       mxMatrix("Full", numIndicators, 1,
                                values=c(1, rep(0.2, (numIndicators-1)  )), 
                                free=c(FALSE, rep(TRUE, (numIndicators-1)  )), 
                                labels=c(paste0("LD", 1:numIndicators  )),
                                name="LFree", 
                                byrow=TRUE
                       ),
                       mxMatrix("Full",  
                                values=LMatrix4o, 
                                free=FALSE, 
                                name="LFixed", 
                                byrow=TRUE
                       ),
                       mxAlgebra(LFree %x% LFixed, name="L"),
                       # identity matrix
                       mxMatrix("Iden", nrow=numLatentVars, name="I"),
                       # model-expected covariance, cov(f,f)
                       mxAlgebra(L %*% solve(I-A) %*% S %*% t(solve(I-A)) %*% t(L) + U, 
                                 dimnames = list(manifestVars, manifestVars),
                                 name="R" 
                       ),
                       # K matrix based on the previously defined fixed LGC matrix
                       mxMatrix("Full", values=LGCMatrix, name="K"),
                       # means matrix to estimate a mean (equilibrium) for each subject
                       mxMatrix("Full", nrow=1, ncol=1,
                                values=0, free=FALSE, labels=c("RandRow[1,1]"), name="Mu"
                       ),
                       # model-expected means of each data row
                       mxAlgebra(Mu %*% K, 
                                 dimnames=list(NULL, manifestVars), name="M"
                       ),
                       mxExpectationNormal(covariance="R", means="M"),
                       mxFitFunctionML(vector=FALSE),
                       mxData(ldeFrame, type="raw")
    )
  }
  
  
  # fit the  model
  fitMx <- mxRun(mymodel)
  if( fitMx$output$status$code != 0  ) {
    fitMx <- mxTryHard( mymodel, extraTries = extratries, greenOK = greenok, exhaustive=FALSE, 
                        maxMajorIter=3000, # is the default value
                        silent=FALSE) 
  }  

  return(fitMx)
}  
